# Supplementary material for: Aspirin Use Is Not Associated with the Risk of Metachronous Gastric Cancer in Patients without Helicobacter pylori Infection
Source: J Clin Med. 2021 Dec 30;11(1):193. doi: 10.3390/jcm11010193 (PMC8745470; doi:10.3390/jcm11010193)
Supplement: Supplementary file 1 [file jcm-11-00193-s001.zip]

Archive with 1 entries (1 files):
- jcm-1474754-supplementary.pdf
